# Supplementary material for: Development of an efficient Sanger sequencing-based assay for detecting SARS-CoV-2 spike mutations
Source: PLoS One. 2021 Dec 14;16(12):e0260850. doi: 10.1371/journal.pone.0260850 (PMC8670694; doi:10.1371/journal.pone.0260850)
Supplement: S1 Raw data — (ZIP) [file pone.0260850.s004.zip]

Archive with 41 entries (39 files):
- NGS_raw_data/Clinical_sample (Table 5)/
- NGS_raw_data/Clinical_sample (Table 5)/1. Sample_A.consensus.fa
- NGS_raw_data/Clinical_sample (Table 5)/10. Sample_J.consensus.fa
- NGS_raw_data/Clinical_sample (Table 5)/11. Sample_K.consensus.fa
- NGS_raw_data/Clinical_sample (Table 5)/12. Sample_L.consensus.fa
- NGS_raw_data/Clinical_sample (Table 5)/13. Sample_M.consensus.fa
- NGS_raw_data/Clinical_sample (Table 5)/14. Sample_N.consensus.fa
- NGS_raw_data/Clinical_sample (Table 5)/15. Sample_O.consensus.fa
- NGS_raw_data/Clinical_sample (Table 5)/16. Sample_P.consensus.fa
- NGS_raw_data/Clinical_sample (Table 5)/17. Sample_Q.consensus.fa
- NGS_raw_data/Clinical_sample (Table 5)/2. Sample_B.consensus.fa
- NGS_raw_data/Clinical_sample (Table 5)/3. Sample_C.consensus.fa
- NGS_raw_data/Clinical_sample (Table 5)/4. Sample_D.consensus.fa
- NGS_raw_data/Clinical_sample (Table 5)/5. Sample_E.consensus.fa
- NGS_raw_data/Clinical_sample (Table 5)/6. Sample_F.consensus.fa
- NGS_raw_data/Clinical_sample (Table 5)/7. Sample_G.consensus.fa
- NGS_raw_data/Clinical_sample (Table 5)/8. Sample_H.consensus.fa
- NGS_raw_data/Clinical_sample (Table 5)/9. Sample_I.consensus.fa
- NGS_raw_data/Positive_strain (Table 4)/
- NGS_raw_data/Positive_strain (Table 4)/1. Twistbio-710528.consensus.fa
- NGS_raw_data/Positive_strain (Table 4)/10. NCCP-43386.consensus.fa
- NGS_raw_data/Positive_strain (Table 4)/11. NCCP-43387.consensus.fa
- NGS_raw_data/Positive_strain (Table 4)/12. NCCP-43389.consensus.fa
- NGS_raw_data/Positive_strain (Table 4)/13. NCCP-43383.consensus.fa
- NGS_raw_data/Positive_strain (Table 4)/14. NCCP-43330.consensus.fa
- NGS_raw_data/Positive_strain (Table 4)/15. NCCP-43331.consensus.fa
- NGS_raw_data/Positive_strain (Table 4)/16. NCCP-43342.consensus.fa
- NGS_raw_data/Positive_strain (Table 4)/17. NCCP-43343.consensus.fa
- NGS_raw_data/Positive_strain (Table 4)/18. NCCP-43344.consensus.fa
- NGS_raw_data/Positive_strain (Table 4)/19. NCCP-43345.consensus.fa
- NGS_raw_data/Positive_strain (Table 4)/2. Twistbio-601443.consensus.fa
- NGS_raw_data/Positive_strain (Table 4)/20. Zeptometrix--0810587CFHI.consensus.fa
- NGS_raw_data/Positive_strain (Table 4)/21. Zeptometrix-0810589CFHI.consensus.fa
- NGS_raw_data/Positive_strain (Table 4)/22. Zeptometrix-0810590CFHI.consensus.fa
- NGS_raw_data/Positive_strain (Table 4)/3. NCCP-43381.consensus.fa
- NGS_raw_data/Positive_strain (Table 4)/4. Twistbio-678597.consensus.fa
- NGS_raw_data/Positive_strain (Table 4)/5. NCCP-43382.consensus.fa
- NGS_raw_data/Positive_strain (Table 4)/6. Twistbio-79683.consensus.fa
- NGS_raw_data/Positive_strain (Table 4)/7. NCCP-43390.consensus.fa
- NGS_raw_data/Positive_strain (Table 4)/8. NCCP-43384.consensus.fa
- NGS_raw_data/Positive_strain (Table 4)/9. NCCP-43385.consensus.fa
